# Supplementary material for: Spatial Distribution Patterns of Root-Associated Bacterial Communities Mediated by Root Exudates in Different Aged Ratooning Tea Monoculture Systems
Source: Int J Mol Sci. 2017 Aug 8;18(8):1727. doi: 10.3390/ijms18081727 (PMC5578117; doi:10.3390/ijms18081727)
Supplement: Supplementary file 1 [file ijms-18-01727-s001.zip]

Archive with 2 entries (2 files):
- ijms-207312-final-supplymentry dataset.xlsx
- ijms-207312-final-supplementary materials.pdf
